# Supplementary material for: Rumen and lower gut microbiomes relationship with feed efficiency and production traits throughout the lactation of Holstein dairy cows
Source: Sci Rep. 2022 Mar 22;12:4904. doi: 10.1038/s41598-022-08761-5 (PMC8940958; doi:10.1038/s41598-022-08761-5)
Supplement: Supplementary file 2 — Supplementary Table 1. [file 41598_2022_8761_MOESM2_ESM.xlsx]

## Sheet: Supplemental Table 1
Supplementary Table 1. Organzation of experimental units into groups for rumen and lower gut microbiome association analyses
ID	Day	DMI	BW	BEC	Milk	ECM	Fat%	FatY	FatE	Prot%	ProtY	ProtE	Lac%	LacY	LacE	GFE	RFI	MBW_cDMI	BEC_cDMI	NESec_cDMI	DMI_cMBW	BEC_cMBW	NESec_cMBW	DMI_cBEC	MBW_cBEC	NESec_cBEC	DMI_cNESec	MBW_cNESec	BEC_cNESec
9180	7	High	High	High	High	High	High	High	Least	High	High	Least	High	High	Least	Least	Least	Least	Most	Least	Most	Most	Least	Least	Least	Least	Most	Most	Most
9180	21	High	High	High	High	High	High	High	Least	High	High	Least	High	High	Least	Least	Least	Least	Most	Least	Most	Most	Least	Least	Least	Least	Most	Most	Most
9180	50	High	High	High	High	High	High	High	Least	High	High	Least	High	High	Least	Least	Least	Least	Most	Least	Most	Most	Least	Least	Least	Least	Most	Most	Most
9180	90	High	High	High	High	High	High	High	Least	High	High	Least	High	High	Least	Least	Least	Least	Most	Least	Most	Most	Least	Least	Least	Least	Most	Most	Most
9180	130	High	High	High	High	High	High	High	Least	High	High	Least	High	High	Least	Least	Least	Least	Most	Least	Most	Most	Least	Least	Least	Least	Most	Most	Most
9191	7	High	High	High	Low	High	High	Low	Least	High	High	Least	Low	Low	Least	Least	Least	Least	Least	Least	Most	Most	Least	Most	Least	Least	Most	Most	Most
9191	21	High	High	High	Low	High	High	Low	Least	High	High	Least	Low	Low	Least	Least	Least	Least	Least	Least	Most	Most	Least	Most	Least	Least	Most	Most	Most
9191	50	High	High	High	Low	High	High	Low	Least	High	High	Least	Low	Low	Least	Least	Least	Least	Least	Least	Most	Most	Least	Most	Least	Least	Most	Most	Most
9191	90	High	High	High	Low	High	High	Low	Least	High	High	Least	Low	Low	Least	Least	Least	Least	Least	Least	Most	Most	Least	Most	Least	Least	Most	Most	Most
9191	130	High	High	High	Low	High	High	Low	Least	High	High	Least	Low	Low	Least	Least	Least	Least	Least	Least	Most	Most	Least	Most	Least	Least	Most	Most	Most
9193	7	High	High	High	High	High	High	High	Most	Low	Low	Least	High	High	Least	Least	Most	Least	Most	Most	Most	Most	Most	Most	Most	Most	Least	Least	Most
9193	21	High	High	High	High	High	High	High	Most	Low	Low	Least	High	High	Least	Least	Most	Least	Most	Most	Most	Most	Most	Most	Most	Most	Least	Least	Most
9193	50	High	High	High	High	High	High	High	Most	Low	Low	Least	High	High	Least	Least	Most	Least	Most	Most	Most	Most	Most	Most	Most	Most	Least	Least	Most
9193	90	High	High	High	High	High	High	High	Most	Low	Low	Least	High	High	Least	Least	Most	Least	Most	Most	Most	Most	Most	Most	Most	Most	Least	Least	Most
9193	130	High	High	High	High	High	High	High	Most	Low	Low	Least	High	High	Least	Least	Most	Least	Most	Most	Most	Most	Most	Most	Most	Most	Least	Least	Most
9194	7	Low	High	Low	High	High	Low	High	Most	Low	High	Most	High	High	Most	Most	Most	Most	Most	Most	Least	Least	Most	Least	Most	Most	Least	Least	Least
9194	21	Low	High	Low	High	High	Low	High	Most	Low	High	Most	High	High	Most	Most	Most	Most	Most	Most	Least	Least	Most	Least	Most	Most	Least	Least	Least
9194	50	Low	High	Low	High	High	Low	High	Most	Low	High	Most	High	High	Most	Most	Most	Most	Most	Most	Least	Least	Most	Least	Most	Most	Least	Least	Least
9194	90	Low	High	Low	High	High	Low	High	Most	Low	High	Most	High	High	Most	Most	Most	Most	Most	Most	Least	Least	Most	Least	Most	Most	Least	Least	Least
9194	130	Low	High	Low	High	High	Low	High	Most	Low	High	Most	High	High	Most	Most	Most	Most	Most	Most	Least	Least	Most	Least	Most	Most	Least	Least	Least
9200	7	High	High	Low	High	High	High	High	Most	High	High	Most	High	High	Most	Most	Most	Least	Least	Most	Most	Least	Most	Least	Least	Least	Least	Least	Least
9200	21	High	High	Low	High	High	High	High	Most	High	High	Most	High	High	Most	Most	Most	Least	Least	Most	Most	Least	Most	Least	Least	Least	Least	Least	Least
9200	50	High	High	Low	High	High	High	High	Most	High	High	Most	High	High	Most	Most	Most	Least	Least	Most	Most	Least	Most	Least	Least	Least	Least	Least	Least
9200	90	High	High	Low	High	High	High	High	Most	High	High	Most	High	High	Most	Most	Most	Least	Least	Most	Most	Least	Most	Least	Least	Least	Least	Least	Least
9200	130	High	High	Low	High	High	High	High	Most	High	High	Most	High	High	Most	Most	Most	Least	Least	Most	Most	Least	Most	Least	Least	Least	Least	Least	Least
9208	7	Low	Low	High	High	High	High	High	Most	High	High	Most	High	High	Most	Most	Most	Most	Most	Most	Least	Most	Most	Least	Least	Least	Least	Least	Most
9208	21	Low	Low	High	High	High	High	High	Most	High	High	Most	High	High	Most	Most	Most	Most	Most	Most	Least	Most	Most	Least	Least	Least	Least	Least	Most
9208	50	Low	Low	High	High	High	High	High	Most	High	High	Most	High	High	Most	Most	Most	Most	Most	Most	Least	Most	Most	Least	Least	Least	Least	Least	Most
9208	90	Low	Low	High	High	High	High	High	Most	High	High	Most	High	High	Most	Most	Most	Most	Most	Most	Least	Most	Most	Least	Least	Least	Least	Least	Most
9208	130	Low	Low	High	High	High	High	High	Most	High	High	Most	High	High	Most	Most	Most	Most	Most	Most	Least	Most	Most	Least	Least	Least	Least	Least	Most
9213	7	High	Low	High	Low	High	High	High	Most	High	High	Most	Low	Low	Least	Most	Least	Least	Most	Most	Most	Most	Most	Least	Least	Most	Least	Least	Most
9213	21	High	Low	High	Low	High	High	High	Most	High	High	Most	Low	Low	Least	Most	Least	Least	Most	Most	Most	Most	Most	Least	Least	Most	Least	Least	Most
9213	50	High	Low	High	Low	High	High	High	Most	High	High	Most	Low	Low	Least	Most	Least	Least	Most	Most	Most	Most	Most	Least	Least	Most	Least	Least	Most
9213	90	High	Low	High	Low	High	High	High	Most	High	High	Most	Low	Low	Least	Most	Least	Least	Most	Most	Most	Most	Most	Least	Least	Most	Least	Least	Most
9213	130	High	Low	High	Low	High	High	High	Most	High	High	Most	Low	Low	Least	Most	Least	Least	Most	Most	Most	Most	Most	Least	Least	Most	Least	Least	Most
9216	7	Low	High	Low	High	Low	Low	Low	Least	Low	High	Most	High	High	Most	Most	Most	Most	Least	Most	Least	Least	Least	Most	Most	Most	Least	Most	Least
9216	21	Low	High	Low	High	Low	Low	Low	Least	Low	High	Most	High	High	Most	Most	Most	Most	Least	Most	Least	Least	Least	Most	Most	Most	Least	Most	Least
9216	50	Low	High	Low	High	Low	Low	Low	Least	Low	High	Most	High	High	Most	Most	Most	Most	Least	Most	Least	Least	Least	Most	Most	Most	Least	Most	Least
9216	90	Low	High	Low	High	Low	Low	Low	Least	Low	High	Most	High	High	Most	Most	Most	Most	Least	Most	Least	Least	Least	Most	Most	Most	Least	Most	Least
9216	130	Low	High	Low	High	Low	Low	Low	Least	Low	High	Most	High	High	Most	Most	Most	Most	Least	Most	Least	Least	Least	Most	Most	Most	Least	Most	Least
9223	7	High	High	Low	Low	Low	Low	Low	Least	High	High	Least	Low	Low	Least	Least	Least	Least	Least	Least	Most	Least	Least	Least	Least	Least	Most	Most	Least
9223	21	High	High	Low	Low	Low	Low	Low	Least	High	High	Least	Low	Low	Least	Least	Least	Least	Least	Least	Most	Least	Least	Least	Least	Least	Most	Most	Least
9223	50	High	High	Low	Low	Low	Low	Low	Least	High	High	Least	Low	Low	Least	Least	Least	Least	Least	Least	Most	Least	Least	Least	Least	Least	Most	Most	Least
9223	90	High	High	Low	Low	Low	Low	Low	Least	High	High	Least	Low	Low	Least	Least	Least	Least	Least	Least	Most	Least	Least	Least	Least	Least	Most	Most	Least
9223	130	High	High	Low	Low	Low	Low	Low	Least	High	High	Least	Low	Low	Least	Least	Least	Least	Least	Least	Most	Least	Least	Least	Least	Least	Most	Most	Least
9226	7	High	Low	Low	Low	Low	High	Low	Most	High	Low	Most	Low	Low	Least	Least	Least	Least	Least	Least	Most	Least	Most	Most	Most	Most	Most	Least	Least
9226	21	High	Low	Low	Low	Low	High	Low	Most	High	Low	Most	Low	Low	Least	Least	Least	Least	Least	Least	Most	Least	Most	Most	Most	Most	Most	Least	Least
9226	50	High	Low	Low	Low	Low	High	Low	Most	High	Low	Most	Low	Low	Least	Least	Least	Least	Least	Least	Most	Least	Most	Most	Most	Most	Most	Least	Least
9226	90	High	Low	Low	Low	Low	High	Low	Most	High	Low	Most	Low	Low	Least	Least	Least	Least	Least	Least	Most	Least	Most	Most	Most	Most	Most	Least	Least
9226	130	High	Low	Low	Low	Low	High	Low	Most	High	Low	Most	Low	Low	Least	Least	Least	Least	Least	Least	Most	Least	Most	Most	Most	Most	Most	Least	Least
9227	7	High	Low	Low	High	High	Low	High	Least	High	High	Most	High	High	Most	Most	Least	Least	Least	Most	Most	Least	Most	Most	Most	Most	Least	Least	Least
9227	21	High	Low	Low	High	High	Low	High	Least	High	High	Most	High	High	Most	Most	Least	Least	Least	Most	Most	Least	Most	Most	Most	Most	Least	Least	Least
9227	50	High	Low	Low	High	High	Low	High	Least	High	High	Most	High	High	Most	Most	Least	Least	Least	Most	Most	Least	Most	Most	Most	Most	Least	Least	Least
9227	90	High	Low	Low	High	High	Low	High	Least	High	High	Most	High	High	Most	Most	Least	Least	Least	Most	Most	Least	Most	Most	Most	Most	Least	Least	Least
9227	130	High	Low	Low	High	High	Low	High	Least	High	High	Most	High	High	Most	Most	Least	Least	Least	Most	Most	Least	Most	Most	Most	Most	Least	Least	Least
9231	7	Low	Low	Low	Low	Low	Low	Low	Least	Low	Low	Least	Low	Low	Most	Least	Most	Most	Least	Least	Least	Least	Least	Most	Most	Most	Most	Most	Least
9231	21	Low	Low	Low	Low	Low	Low	Low	Least	Low	Low	Least	Low	Low	Most	Least	Most	Most	Least	Least	Least	Least	Least	Most	Most	Most	Most	Most	Least
9231	50	Low	Low	Low	Low	Low	Low	Low	Least	Low	Low	Least	Low	Low	Most	Least	Most	Most	Least	Least	Least	Least	Least	Most	Most	Most	Most	Most	Least
9231	90	Low	Low	Low	Low	Low	Low	Low	Least	Low	Low	Least	Low	Low	Most	Least	Most	Most	Least	Least	Least	Least	Least	Most	Most	Most	Most	Most	Least
9231	130	Low	Low	Low	Low	Low	Low	Low	Least	Low	Low	Least	Low	Low	Most	Least	Most	Most	Least	Least	Least	Least	Least	Most	Most	Most	Most	Most	Least
9234	7	High	High	High	High	High	Low	High	Least	Low	Low	Least	High	High	Least	Least	Least	Least	Most	Least	Most	Most	Most	Least	Least	Least	Most	Least	Most
9234	21	High	High	High	High	High	Low	High	Least	Low	Low	Least	High	High	Least	Least	Least	Least	Most	Least	Most	Most	Most	Least	Least	Least	Most	Least	Most
9234	50	High	High	High	High	High	Low	High	Least	Low	Low	Least	High	High	Least	Least	Least	Least	Most	Least	Most	Most	Most	Least	Least	Least	Most	Least	Most
9234	90	High	High	High	High	High	Low	High	Least	Low	Low	Least	High	High	Least	Least	Least	Least	Most	Least	Most	Most	Most	Least	Least	Least	Most	Least	Most
9234	130	High	High	High	High	High	Low	High	Least	Low	Low	Least	High	High	Least	Least	Least	Least	Most	Least	Most	Most	Most	Least	Least	Least	Most	Least	Most
9236	7	Low	Low	Low	Low	Low	High	Low	Most	High	Low	Most	Low	Low	Most	Most	Least	Most	Least	Most	Least	Least	Least	Most	Most	Most	Least	Most	Least
9236	21	Low	Low	Low	Low	Low	High	Low	Most	High	Low	Most	Low	Low	Most	Most	Least	Most	Least	Most	Least	Least	Least	Most	Most	Most	Least	Most	Least
9236	50	Low	Low	Low	Low	Low	High	Low	Most	High	Low	Most	Low	Low	Most	Most	Least	Most	Least	Most	Least	Least	Least	Most	Most	Most	Least	Most	Least
9236	90	Low	Low	Low	Low	Low	High	Low	Most	High	Low	Most	Low	Low	Most	Most	Least	Most	Least	Most	Least	Least	Least	Most	Most	Most	Least	Most	Least
9236	130	Low	Low	Low	Low	Low	High	Low	Most	High	Low	Most	Low	Low	Most	Most	Least	Most	Least	Most	Least	Least	Least	Most	Most	Most	Least	Most	Least
9238	7	Low	Low	High	Low	Low	Low	Low	Least	Low	Low	Least	Low	Low	Least	Least	Least	Most	Most	Least	Least	Most	Least	Least	Least	Least	Most	Most	Most
9238	21	Low	Low	High	Low	Low	Low	Low	Least	Low	Low	Least	Low	Low	Least	Least	Least	Most	Most	Least	Least	Most	Least	Least	Least	Least	Most	Most	Most
9238	50	Low	Low	High	Low	Low	Low	Low	Least	Low	Low	Least	Low	Low	Least	Least	Least	Most	Most	Least	Least	Most	Least	Least	Least	Least	Most	Most	Most
9238	90	Low	Low	High	Low	Low	Low	Low	Least	Low	Low	Least	Low	Low	Least	Least	Least	Most	Most	Least	Least	Most	Least	Least	Least	Least	Most	Most	Most
9238	130	Low	Low	High	Low	Low	Low	Low	Least	Low	Low	Least	Low	Low	Least	Least	Least	Most	Most	Least	Least	Most	Least	Least	Least	Least	Most	Most	Most
9240	7	Low	Low	High	Low	Low	Low	Low	Most	Low	Low	Most	Low	Low	Most	Most	Most	Most	Most	Least	Least	Most	Least	Most	Most	Least	Most	Most	Most
9240	21	Low	Low	High	Low	Low	Low	Low	Most	Low	Low	Most	Low	Low	Most	Most	Most	Most	Most	Least	Least	Most	Least	Most	Most	Least	Most	Most	Most
9240	50	Low	Low	High	Low	Low	Low	Low	Most	Low	Low	Most	Low	Low	Most	Most	Most	Most	Most	Least	Least	Most	Least	Most	Most	Least	Most	Most	Most
9240	90	Low	Low	High	Low	Low	Low	Low	Most	Low	Low	Most	Low	Low	Most	Most	Most	Most	Most	Least	Least	Most	Least	Most	Most	Least	Most	Most	Most
9240	130	Low	Low	High	Low	Low	Low	Low	Most	Low	Low	Most	Low	Low	Most	Most	Most	Most	Most	Least	Least	Most	Least	Most	Most	Least	Most	Most	Most
9247	7	Low	High	High	Low	Low	High	Low	Least	Low	Low	Least	Low	Low	Least	Least	Most	Most	Most	Least	Least	Most	Least	Least	Least	Least	Most	Most	Most
9247	21	Low	High	High	Low	Low	High	Low	Least	Low	Low	Least	Low	Low	Least	Least	Most	Most	Most	Least	Least	Most	Least	Least	Least	Least	Most	Most	Most
9247	50	Low	High	High	Low	Low	High	Low	Least	Low	Low	Least	Low	Low	Least	Least	Most	Most	Most	Least	Least	Most	Least	Least	Least	Least	Most	Most	Most
9247	90	Low	High	High	Low	Low	High	Low	Least	Low	Low	Least	Low	Low	Least	Least	Most	Most	Most	Least	Least	Most	Least	Least	Least	Least	Most	Most	Most
9247	130	Low	High	High	Low	Low	High	Low	Least	Low	Low	Least	Low	Low	Least	Least	Most	Most	Most	Least	Least	Most	Least	Least	Least	Least	Most	Most	Most
9254	7	Low	Low	Low	High	Low	Low	High	Most	Low	Low	Least	High	High	Most	Most	Least	Most	Least	Most	Least	Least	Most	Most	Most	Most	Least	Least	Least
9254	21	Low	Low	Low	High	Low	Low	High	Most	Low	Low	Least	High	High	Most	Most	Least	Most	Least	Most	Least	Least	Most	Most	Most	Most	Least	Least	Least
9254	50	Low	Low	Low	High	Low	Low	High	Most	Low	Low	Least	High	High	Most	Most	Least	Most	Least	Most	Least	Least	Most	Most	Most	Most	Least	Least	Least
9254	90	Low	Low	Low	High	Low	Low	High	Most	Low	Low	Least	High	High	Most	Most	Least	Most	Least	Most	Least	Least	Most	Most	Most	Most	Least	Least	Least
9254	130	Low	Low	Low	High	Low	Low	High	Most	Low	Low	Least	High	High	Most	Most	Least	Most	Least	Most	Least	Least	Most	Most	Most	Most	Least	Least	Least
